# Supplementary material for: Physical Surface Modification of Carbon-Nanotube/Polydimethylsiloxane Composite Electrodes for High-Sensitivity DNA Detection
Source: Nanomaterials (Basel). 2021 Oct 10;11(10):2661. doi: 10.3390/nano11102661 (PMC8541392; doi:10.3390/nano11102661)
Supplement: Supplementary file 1 [file nanomaterials-11-02661-s001.zip]

Archive with 1 entries (1 files):
- nanomaterials-1394669 Supplementaryl.pdf
